# Supplementary material for: Separation of the Biofuel Methyl Ethyl Ketone from Aqueous Solutions Using Avocado-Based Activated Carbons: Synthesis Conditions and Multilayer Adsorption Properties
Source: Molecules. 2025 Aug 20;30(16):3426. doi: 10.3390/molecules30163426 (PMC12388736; doi:10.3390/molecules30163426)
Supplement: Supplementary file 1 [file molecules-30-03426-s001.zip]

Archive with 1 entries (1 files):
- molecules-3778796-supplementary.pdf
